# Supplementary material for: Intestinal Microbial Diversity of Free-Range and Captive Yak in Qinghai Province
Source: Microorganisms. 2022 Mar 31;10(4):754. doi: 10.3390/microorganisms10040754 (PMC9028582; doi:10.3390/microorganisms10040754)
Supplement: Supplementary file 1 [file microorganisms-10-00754-s001.zip]

Archive with 3 entries (3 files):
- Figure S1-S2.pdf
- Table S1-S4.pdf
- Table S5 The relative abundance of all taxa.csv
