# Supplementary material for: Intestinal Microbial Diversity of Free-Range and Captive Yak in Qinghai Province
Source: Microorganisms. 2022 Mar 31;10(4):754. doi: 10.3390/microorganisms10040754 (PMC9028582; doi:10.3390/microorganisms10040754)
Supplement: Supplementary file 1 [file microorganisms-10-00754-s001.zip › Table S5 The relative abundance of all taxa.csv]

	Fx(Mean)	Cx(Mean)	Fh(Mean)	Ch(Mean)	Taxa level
Actinobacteria	0.001218231	5.20E-05	0.00012009	0.000687711	Phylum
Bacteroidetes	0.229157533	0.31568771	0.213219159	0.365736342	Phylum
Candidatus_Saccharibacteria	0.005800401	0.001907528	0.001623879	0.001010509	Phylum
Cyanobacteria	1.66E-05	0	0	0	Phylum
Elusimicrobia	0.000264083	9.11E-05	0.001154255	0	Phylum
Fibrobacteres	0.000115345	0	0.000270453	0	Phylum
Firmicutes	0.731392685	0.559049615	0.732707546	0.470532036	Phylum
Fusobacteria	3.17E-05	0	0	0	Phylum
Lentisphaerae	0.000197694	0	0.000467174	0	Phylum
Proteobacteria	0.010228326	0.102422738	0.019032933	0.151442292	Phylum
Spirochaetes	0.002207177	0.008899543	0.003129195	0.003319236	Phylum
Tenericutes	0.000970692	0.003061022	0.001342339	0.002269265	Phylum
Unclassified	0.015352472	0.00856348	0.014864058	0.004929435	Phylum
Verrucomicrobia	0.003047065	0.000265255	0.012068923	7.32E-05	Phylum
Acetobacteraceae	0	0.00011645	0	0	Family
Acholeplasmataceae	0.000459509	0.000727987	0.000745908	0.000836996	Family
Acidaminococcaceae	0.010344913	0.010488825	0.00911976	0.010665716	Family
Actinomycetaceae	1.22E-05	0	0	0	Family
Anaeroplasmataceae	5.59E-05	0.001805982	0.000354049	0.000873358	Family
Bacillaceae	0.000365363	0	0.000264336	0	Family
Bacillaceae_2	0	0	0	8.35E-05	Family
Bacteroidaceae	0.063102478	0.02264435	0.069187601	0.037454765	Family
Bdellovibrionaceae	0.003035779	0.00234952	0.003975479	0.000136257	Family
Bifidobacteriaceae	2.03E-05	0	0	0.00044914	Family
Campylobacteraceae	9.85E-05	0	0.000330739	6.43E-06	Family
Carnobacteriaceae	0	0	0	0.000352406	Family
Cellulomonadaceae	0	0	0	5.50E-05	Family
Christensenellaceae	6.76E-05	0	0	0	Family
Clostridiaceae	0.002940553	0.03619519	0.001798368	0.040606754	Family
Clostridiales	0.007389543	0.001495872	0.007526321	0.000978375	Family
Coriobacteriaceae	0.001077675	5.20E-05	0.00012009	1.25E-05	Family
Corynebacteriaceae	0	0	0	9.57E-05	Family
Desulfobulbaceae	0	0	0	2.44E-05	Family
Desulfovibrionaceae	0.004336472	6.17E-05	0.00569815	2.98E-05	Family
Dietziaceae	0	0	0	1.63E-05	Family
Elusimicrobiaceae	0.000264083	9.11E-05	0.001154255	0	Family
Enterobacteriaceae	0.000460716	0.000574478	0.001326281	0.000112113	Family
Erysipelotrichaceae	0.002122488	0.012075368	0.002794663	0.008050194	Family
Eubacteriaceae	0.017811492	0.003674723	0.018430031	0.00033101	Family
Family_I	1.66E-05	0	0	0	Family
Fibrobacteraceae	0.000115345	0	0.000270453	0	Family
Flavobacteriaceae	0.001926948	6.17E-05	0.000957165	0.000256666	Family
Fusobacteriaceae	3.17E-05	0	0	0	Family
Halomonadaceae	0	0	0	2.85E-05	Family
Helicobacteraceae	0	0	2.85E-05	0	Family
Lachnospiraceae	0.094319424	0.235221187	0.098855769	0.190440014	Family
Lactobacillaceae	9.85E-05	0	5.70E-05	0	Family
Marinilabiliaceae	0	0	0	4.07E-05	Family
Micrococcaceae	4.71E-05	0	0	0	Family
Moraxellaceae	0	0	0	0.003405919	Family
Mycoplasmataceae	0	0.000250027	0	7.96E-06	Family
Neisseriaceae	0	0	0	9.31E-06	Family
Nocardiaceae	6.09E-05	0	0	0	Family
Oligosphaeraceae	2.64E-05	0	0	0	Family
Peptococcaceae	0.001531587	0.00111159	0.003003001	0.000273323	Family
Peptoniphilaceae	0	0	0	2.44E-05	Family
Peptostreptococcaceae	0.019900808	0.010224837	0.021449209	0.017135093	Family
Piscirickettsiaceae	0	0	0	6.11E-06	Family
Planococcaceae	0	0	0	2.44E-05	Family
Porphyromonadaceae	0.025832347	0.073907465	0.028402386	0.041549155	Family
Prevotellaceae	0.042494952	0.15814912	0.021756708	0.237837007	Family
Propionibacteriaceae	0	0	0	3.46E-05	Family
Pseudomonadaceae	0	0	0	0.00013037	Family
Puniceicoccaceae	0	0	2.04E-05	0	Family
Rhodocyclaceae	0	0	0	1.02E-05	Family
Rhodospirillaceae	0.000200014	0.000792517	0.001199761	2.26E-05	Family
Rikenellaceae	0.020946841	0.00944446	0.02451318	0.008693024	Family
Ruminococcaceae	0.414653323	0.169488215	0.436072358	0.168518878	Family
Sphingobacteriaceae	0.000578599	0.000107995	3.57E-05	0	Family
Spirochaetaceae	0.002207177	0.008899543	0.003129195	0.003319236	Family
Spiroplasmataceae	0	9.55E-05	0	0	Family
Staphylococcaceae	0	0	0	2.85E-05	Family
Streptococcaceae	6.09E-06	0	0	1.40E-05	Family
Succinivibrionaceae	0	0.093118885	2.32E-05	0.146520381	Family
Sutterellaceae	0.000340483	0.000504192	0.000394708	0.000755126	Family
Unclassified	0.257533895	0.141993642	0.224558809	0.076421601	Family
Veillonellaceae	0.000119774	0.004275507	0.000274794	0.003132666	Family
Verrucomicrobiaceae	0.002874402	0	0.011704568	6.11E-05	Family
Vibrionaceae	0	0	0	0.000107963	Family
Victivallaceae	0.000171287	0	0.000467174	0	Family
Xanthomonadaceae	0	0	0	2.04E-05	Family
Acetanaerobacterium	9.16E-05	0	0.00036259	1.83E-05	Genus
Acetivibrio	0.000172321	0	0.000218994	0	Genus
Acetobacter	0	3.64E-05	0	0	Genus
Acholeplasma	0.000459509	0.000727987	0.000745908	0.000836996	Genus
Acinetobacter	0	0	0	0.000191481	Genus
Adlercreutzia	5.63E-05	0	0	0	Genus
Aestuariispira	0	6.24E-05	8.16E-05	0	Genus
Akkermansia	0.002874402	0	0.011582099	6.11E-05	Genus
Alistipes	0.020684349	0.00944446	0.02398613	0.008693024	Genus
Alloprevotella	0.008583438	0.031016005	0.003397974	0.010221126	Genus
Anaerofilum	0.003364665	0.00060527	0.002250034	0.000473066	Genus
Anaeroplasma	5.59E-05	0.001805982	0.000354049	0.000873358	Genus
Anaerostipes	0	0.004291097	0	0.003079516	Genus
Anaerotruncus	0.003859851	0	0.001628633	4.68E-05	Genus
Anaerovibrio	0	0.004258922	0	0.002862811	Genus
Anaerovorax	0.00092702	0.000312973	0.000767163	0.000158473	Genus
Arthrobacter	4.71E-05	0	0	0	Genus
Atopostipes	0	0	0	0.000195555	Genus
Bacillus	0.000365363	0	0.000264336	0	Genus
Bacteroides	0.063102478	0.02264435	0.069187601	0.037454765	Genus
Barnesiella	0.000298595	0.023628125	0.000764978	0.012099194	Genus
Bifidobacterium	0	0	0	0.00044914	Genus
Blautia	0.000375539	0.009448187	0.000924091	0.005881589	Genus
Butyricicoccus	6.21E-05	0.000204333	0.000172785	2.69E-05	Genus
Butyricimonas	2.23E-05	0	3.24E-05	0	Genus
Butyrivibrio	2.81E-05	0.006550473	0.000373773	0.001492142	Genus
Campylobacter	9.85E-05	0	0.000330739	6.43E-06	Genus
Cellulosilyticum	0.000666825	0.000758795	0	0.003560875	Genus
Cetobacterium	3.17E-05	0	0	0	Genus
Christensenella	6.76E-05	0	0	0	Genus
Clostridium_III	0.00341666	0.0007471	0.003544166	0.001294075	Genus
Clostridium_IV	0.029066482	0.003492233	0.024219484	0.001897826	Genus
Clostridium_sensu_stricto	0.002940553	0.03619519	0.001798368	0.040553791	Genus
Clostridium_XI	0.00113903	0.002809692	0.00251197	0.00581279	Genus
Clostridium_XlVa	0.035180416	0.058016092	0.03511857	0.052147594	Genus
Clostridium_XlVb	0.004457806	0.002028582	0.006560826	0.002168524	Genus
Clostridium_XVIII	3.35E-05	0.002790223	0.000146903	0.000212677	Genus
Coprobacillus	9.77E-05	0.000267002	0.000941788	6.22E-05	Genus
Coprococcus	0.000233164	0.002546455	0.000223358	0.000535309	Genus
Corynebacterium	0	0	0	9.57E-05	Genus
Desulforhopalus	0	0	0	2.44E-05	Genus
Desulfovibrio	0.004336472	6.17E-05	0.00569815	2.98E-05	Genus
Dietzia	0	0	0	1.63E-05	Genus
Elusimicrobium	0.000264083	9.11E-05	0.001154255	0	Genus
Erysipelothrix	0	0.000232742	8.24E-05	7.08E-05	Genus
Escherichia	0.000460716	0.000574478	0.001326281	0.000112113	Genus
Ethanoligenens	0	9.77E-05	0	0	Genus
Eubacterium	0.017811492	0.003674723	0.018430031	0.00033101	Genus
Faecalibacterium	0.000612994	0.013949697	0.000253759	0.00579673	Genus
Faecalicoccus	0.000404086	0.000748992	5.10E-05	4.73E-05	Genus
Fibrobacter	0.000115345	0	0.000270453	0	Genus
Flavobacterium	0	0	0	0.000165	Genus
Flavonifractor	0.006963122	0.000642825	0.008812046	0.000863747	Genus
Fusicatenibacter	0	0.000782028	0	0.000164081	Genus
Gemmiger	0	0.000810743	0	5.25E-05	Genus
GpI	1.66E-05	0	0	0	Genus
Guggenheimella	0	0	0	3.06E-05	Genus
Halolactibacillus	0	0	0	8.35E-05	Genus
Halomonas	0	0	0	2.85E-05	Genus
Helcococcus	0	0	0	6.11E-06	Genus
Helicobacter	0	0	2.85E-05	0	Genus
Hespellia	0	0	0	0.001452633	Genus
Hydrogenoanaerobacterium	1.63E-05	0	6.55E-05	0	Genus
Intestinimonas	0.023021569	0.000439007	0.0183683	0.001467102	Genus
Kandleria	8.13E-06	0	0	0	Genus
Lachnobacterium	0	0	0	3.81E-05	Genus
Lachnospira	0	0	4.98E-05	0	Genus
Lachnospiracea_incertae_sedis	0.000241605	0.00040416	4.05E-05	0.000294374	Genus
Lactobacillus	9.85E-05	0	5.70E-05	0	Genus
Luteimonas	0	0	0	2.04E-05	Genus
Mogibacterium	0.000533577	0.000188965	0.000473608	0.000179126	Genus
Mycoplasma	0	8.97E-05	0	7.96E-06	Genus
Myroides	0	0	0	9.17E-05	Genus
Neisseria	0	0	0	9.31E-06	Genus
Odoribacter	0.000153679	3.60E-05	0.000294099	0	Genus
Oligosphaera	2.64E-05	0	0	0	Genus
Olsenella	0.000533645	3.64E-05	5.06E-05	1.25E-05	Genus
Oscillibacter	0.016424092	0.006693363	0.016884711	0.006007684	Genus
Paludibacter	0.006270695	4.63E-05	0.003716313	0.000267353	Genus
Parabacteroides	0.000226817	0.012340247	0.000213241	0.001992511	Genus
Paraprevotella	0.023879478	0.034805943	0.008401886	0.014151439	Genus
Parasporobacterium	0	0.002452015	0	0.000386255	Genus
Parasutterella	0.000340483	0	0.000358988	2.81E-05	Genus
Parvibacter	2.03E-05	0	0	0	Genus
Peptococcus	0.001531587	0.00111159	0.003003001	0.000273323	Genus
Peptoniphilus	0	0	0	2.44E-05	Genus
Petrimonas	0	0	0	0.000751665	Genus
Phascolarctobacterium	0.010344913	0.010406543	0.00911976	0.010665716	Genus
Planomicrobium	0	0	0	2.44E-05	Genus
Porphyromonas	0	0	0.000303216	0	Genus
Prevotella	0.004606335	0.088902193	0.003479903	0.212119922	Genus
Pseudobutyrivibrio	0	0	2.60E-05	0	Genus
Pseudoflavonifractor	0.002420746	0.000274355	0.005871574	0.000344651	Genus
Pseudomonas	0	0	0	0.00013037	Genus
Psychrobacter	0	0	0	0.003214439	Genus
Rhodococcus	6.09E-05	0	0	0	Genus
Romboutsia	0.014254137	0.007196013	0.012564466	0.010919292	Genus
Roseburia	0.005547372	0.03898027	0.00806968	0.030660091	Genus
Ruminobacter	0	0.000918173	0	0.003826529	Genus
Ruminococcus	0.000830344	0.003461398	0.00174154	0.001374118	Genus
Ruminococcus2	0.00014019	0.006203573	0.000755781	0.005831461	Genus
Saccharibacteria	0.005800401	0.001907528	0.001623879	0.001010509	Genus
Saccharofermentans	0.000286085	0.000401162	9.66E-05	0.000144287	Genus
Selenomonas	0.000119774	0	0.000186704	0.000269854	Genus
Slackia	9.57E-05	0	6.95E-05	0	Genus
Sphaerochaeta	0	0.00020496	3.90E-05	0	Genus
Spirochaeta	0	0	0	4.44E-06	Genus
Spiroplasma	0	9.55E-05	0	0	Genus
Sporobacter	0.000449151	0.000408732	0.00051065	0.00054623	Genus
Stomatobaculum	0.000205836	0	0	0	Genus
Streptococcus	6.09E-06	0	0	1.40E-05	Genus
Succiniclasticum	0	8.23E-05	0	0	Genus
Succinivibrio	0	0.092200713	2.32E-05	0.142693855	Genus
Sutterella	0	0.00023306	3.57E-05	0.00017271	Genus
Terrisporobacter	0.001444135	0.00015674	0.001195486	0.000179972	Genus
Tessaracoccus	0	0	0	3.46E-05	Genus
Thiomicrospira	0	0	0	6.11E-06	Genus
Tissierella	0	0	0	0.000114074	Genus
Treponema	0.002128283	0.008694582	0.003055464	0.003314796	Genus
Turicibacter	0.00074468	0.005923077	0.000743535	0.006413881	Genus
Unclassified	0.660135347	0.425840527	0.665469939	0.33698398	Genus
Ureaplasma	0	0.00016032	0	0	Genus
Vampirovibrio	0.003035779	0.00234952	0.003975479	0.000136257	Genus
Vibrio	0	0	0	0.000107963	Genus
Victivallis	0.000171287	0	0.000467174	0	Genus
